# Supplementary material for: Chronic Olanzapine Treatment Induces Disorders of Plasma Fatty Acid Profile in Balb/c Mice: A Potential Mechanism for Olanzapine-Induced Insulin Resistance
Source: PLoS One. 2016 Dec 14;11(12):e0167930. doi: 10.1371/journal.pone.0167930 (PMC5156395; doi:10.1371/journal.pone.0167930)
Supplement: S1 Data — (XLSX) [file pone.0167930.s001.xlsx]

## Sheet: Data for Table 1
		The control group				The OLA group
	Weight(g)	Baseline	8-week treatment			Baseline	8-week treatment
		21.63	21.79			21.25	21.52
		21.55	21.61			22.67	22.73
		21.54	21.74			22.74	22.81
		20.72	20.83			22.52	22.59
		21.63	21.83			21.04	21.37
		21.44	21.62			20.32	20.4
		21.21	21.35			22.63	22.71
		20.62	20.95			20.52	20.83
		21.37	21.44			21.05	21.17
		20.95	21.15			22.53	22.65
	mean	21.266	21.431			21.727	21.878
	SD	0.377159	0.354258			0.977458	0.916513
	p	0.32664				0.725711
	G0(mmol/L)	3.4	3.3			3.7	8.89773
		3.1	3.9			3.9	9.02163
		3.6	3			3.4	8.39684
		3.5	3.7			2.6	8.34198
		2.9	3.5			3.8	8.12077
		3.3	3.7			3.5	8.03146
		3.3	3.5			3.3	7.86401
		3.8	3.6			3.8	7.57143
		3.2	3.4			3.2	8.85654
		3.1	3.5			3.7	8.59873
	mean	3.32	3.51			3.49	8.37011
	SD	0.265832	0.246982			0.390014	0.478904
	p	0.115086				2.00211e-15
	I0(µU/ml)	23.31	23.71			22.73	30.81
		23.4	22.41			23.83	31.19
		22.52	23.41			23.42	33.23
		23.79	23.91			22.55	31.77
		23.71	24.33			23.75	32.55
		22.69	22.65			24.23	30.23
		23.51	23.11			24.57	30.72
		23.45	23.52			22.63	31.4
		23.73	23.24			22.37	29.82
		23.42	22.19			23.19	31.38
	mean	23.353	23.248			23.327	31.31
	SD	0.426434	0.676672			0.758772	1.02456
	p	0.682948				1.1451e-13
	HOMA-IR	3.5224	3.47747			3.73782	12.184
		3.224	3.8844			4.13053	12.506
		3.6032	3.12133			3.53902	12.4012
		3.70067	3.93187			2.60578	11.7789
		3.05596	3.78467			4.01111	11.748
		3.32787	3.72467			3.76911	10.7907
		3.44813	3.59489			3.6036	10.737
		3.96044	3.7632			3.82196	10.5663
		3.37493	3.51182			3.18151	11.7379
		3.22676	3.45178			3.81347	11.9924
	mean	3.44444	3.62461			3.62139	11.6442
	SD	0.264266	0.243846			0.441672	0.705471
	p	0.130489				6.05112e-17

## Sheet: Data for Figure 1
	OGTT test			0min	30min	60min	90min	120min	AUC
	The control group			3.7	10.8	9.3	8.3	4.5	16.25
				3.4	11.5	9.7	8.5	4.9	16.925
				4.2	11.3	9.7	8.2	4.7	16.825
				3.5	10.6	9.5	8.8	4.4	16.425
				3.5	10.9	9.4	8.5	4.6	16.425
				4.3	10.8	9.6	8.4	4.3	16.55
				3.3	11.3	9.5	8.6	4.5	16.65
				3.5	10.7	9.8	8.5	4.4	16.475
				3.7	11.3	9.3	8.4	4.6	16.575
				3.6	10.8	9.6	8.7	4.3	16.525
			mean	3.67	11	9.54	8.49	4.52	16.5625
			sd	0.330151	0.316228	0.17127	0.179196	0.18738	0.197993
	The OLA group			8.9	17.3	13.6	10.9	8.9	25.35
				9.1	17.8	13.9	11.1	8.5	25.8
				9.6	17.1	14.2	11.4	9.1	26.025
				9.5	17.4	13.8	11.7	8.4	25.925
				9.3	17.5	13.7	10.7	8.3	25.35
				9.5	16.9	13.6	10.5	8.6	25.025
				9.2	17.2	14.1	11.3	8.5	25.725
				9.7	17.3	13.9	11.2	8.7	25.8
				9.5	16.7	13.5	10.9	8.8	25.125
				9.4	17.1	13.7	11.2	8.3	25.425
			mean	9.37	17.23	13.8	11.09	8.61	25.555
			sd	0.245176	0.3093	0.226078	0.35103	0.264365	0.345366

## Sheet: Data for Table 2
		The control group(%)													The OLA group(%)
Fatty acids		1	2	3	4	5	6	7	8	9	10	mean	sd		1	2	3	4	5	6	7	8	9	10	mean	SD		P
C14:0		2.00837	1.6837	1.94747	2.65548	2.21063	2.04143	2.07479	2.41076	1.97867	2.1978	2.12091	0.267977		1.89507	1.87917	2.06351	1.87701	2.37206	1.91115	2.07536	1.97955	1.8534	2.18844	2.00947	0.167761		0.279674
C15:0		0.185091	0.216978	0.235237	0.209593	0.165813	0.263637	0.242114	0.266933	0.246356	0.2257	0.225745	0.032485		0.245471	0.177796	0.241695	0.222322	0.20464	0.324061	0.29658	0.253796	0.275972	0.253527	0.249586	0.0427926		0.177558
C16:0		18.5231	18.3462	19.3572	18.3111	17.8093	18.7453	19.402	20.3438	18.1715	18.3887	18.7398	0.752046		21.1351	20.4256	22.435	20.9612	19.9391	19.2889	19.0163	20.3872	19.4567	19.8835	20.2929	1.02203		0.00112106
C17:0		0.529531	0.534319	0.540193	0.4346	0.4087	0.595766	0.58161	0.53737	0.5359	0.465631	0.516362	0.0608266		0.612615	0.659063	0.662681	0.632914	0.551764	0.89236	0.757519	0.7234	0.788969	0.699337	0.698062	0.0977047		9.43774e-05
C18:0		9.26267	9.13303	9.18351	7.86201	8.46684	8.26167	7.50328	7.18598	7.48505	6.90114	8.12452	0.869945		8.35355	8.76759	8.88374	8.96091	8.53739	6.32739	7.10117	7.47635	6.45591	7.70255	7.85665	0.991869		0.528938
C20:0		0.342843	0.275841	0.246069	0.251651	0.289985	0.47616	0.469513	0.413418	0.450535	0.332265	0.354828	0.0906991		0.260915	0.302766	0.258933	0.303269	0.299598	0.386894	0.397806	0.340129	0.353536	0.319485	0.322333	0.0473962		0.32863
C22:0		0.0676386	0.0530563	0.0582537	0.0314233	0.0367595	0.0893648	0.0873741	0.0673842	0.0829756	0.0469313	0.0621161	0.0205113		0.0529265	0.0597152	0.0633083	0.0655913	0.0580978	0.0695262	0.0812507	0.0728163	0.0671367	0.063652	0.0654021	0.00799294		0.642576
C24:0		0.0825753	0.0748325	0.0889078	0.0237334	0.0335234	0.105529	0.0818506	0.0712251	0.083426	0.0373465	0.068295	0.0271453		0.0844311	0.0701856	0.10218	0.0935347	0.104782	0.0666859	0.100898	0.0902833	0.0713256	0.081225	0.0865531	0.0140329		0.0750519
Total SFA		31.0018	30.318	31.6569	29.7796	29.4216	30.5789	30.4425	31.2968	29.0344	28.5955	30.2126	0.994364		32.6401	32.3419	34.7111	33.1168	32.0675	29.2669	29.8269	31.3235	29.3229	31.1917	31.5809	1.75884		0.0461565
C14:1		0.113981	0.0847008	0.0980457	0.156462	0.125094	0.140775	0.154843	0.168957	0.167557	0.162058	0.137247	0.0302177		0.0775885	0.0729986	0.080939	0.0703567	0.113681	0.0667524	0.0966022	0.0931502	0.0780616	0.116258	0.0866389	0.0175906		0.00023372
C15:1		0.0216436	0.0270949	0.0263478	0.0209796	0.0262598	0.0326056	0.0370447	0.0328408	0.0369398	0.0341067	0.0295863	0.00591388		0.0181009	0.0198481	0.0154128	0.0140055	0.0108972	0.0156301	0.0327923	0.0190585	0.0307375	0.0159572	0.019244	0.00709471		0.00233435
C16:1		5.8259	5.22414	6.00758	7.08095	6.28009	6.58062	7.91488	8.30201	7.13831	8.16513	6.85196	1.04921		4.74685	4.3599	4.6602	4.76198	5.42339	4.64229	4.30899	4.45704	4.88937	4.92572	4.71757	0.324132		8.36295e-06
C17:1		0.422484	0.413572	0.405925	0.406132	0.376715	0.437564	0.51127	0.501284	0.467207	0.475373	0.441753	0.0448705		0.384589	0.358296	0.396982	0.376227	0.364965	0.445721	0.36732	0.399883	0.438553	0.409503	0.394204	0.0301433		0.0123115
C18:1		33.1438	32.5236	32.9609	26.5982	31.463	27.7727	28.3685	25.5243	29.4548	28.0786	29.5888	2.76254		29.0642	28.4953	27.6744	28.801	29.2681	26.6301	25.9335	26.7251	26.9551	27.247	27.6794	1.16127		0.0590935
C20:1		2.55493	2.26	1.55914	2.07015	2.18664	2.78889	3.07939	2.70919	3.43446	2.64767	2.52905	0.535235		1.92008	2.1051	1.55853	1.8324	2.05311	3.66464	3.11163	2.92807	3.18798	2.26309	2.46246	0.703411		0.814408
C22:1		0.222223	0.203614	0.189683	0.199332	0.190026	0.320548	0.327405	0.28271	0.332243	0.230985	0.249877	0.0595253		0.196107	0.224546	0.204281	0.234804	0.241966	0.337739	0.37781	0.285743	0.279535	0.251783	0.263431	0.0580427		0.612437
C24:1		0.0587535	0.0498726	0.0500208	0.0297504	0.0332383	0.0736988	0.0674899	0.052669	0.0688336	0.0393065	0.0523633	0.0151126		0.048396	0.0578756	0.0635708	0.0765654	0.107558	0.0822691	0.1085	0.070493	0.0658574	0.0652062	0.0746292	0.01991		0.0114158
Total MUFA		42.3637	40.7866	41.2976	36.562	40.6811	38.1474	40.4608	37.574	41.1003	39.8333	39.8807	1.84992		36.4559	35.6939	34.6543	36.1674	37.5837	35.8852	34.3371	34.9785	35.9252	35.2945	35.6976	0.946276		5.37137e-06
C18:3n-3		0.511099	0.729305	0.571235	1.13888	0.660008	0.827567	0.942023	1.14528	0.83811	0.969239	0.833275	0.219698		0.639122	0.554217	0.63376	0.596791	0.554487	0.742091	0.945872	0.747722	0.732685	0.828502	0.697525	0.126137		0.107396
C20:5n-3		0.29541	0.560508	0.364512	0.794325	0.484667	0.448404	0.425106	0.766158	0.421696	0.53212	0.50929	0.161984		0.640615	0.586831	0.553189	0.545329	0.599301	0.343265	0.478415	0.510182	0.500889	0.56714	0.532516	0.0824135		0.690893
C22:5n-3		0.357525	0.773289	0.357524	0.750184	0.590633	1.00578	0.709594	0.826856	0.731435	0.799163	0.690199	0.203846		0.652375	0.672397	0.62499	0.583186	0.541389	0.59825	0.692969	0.689378	0.682595	0.634766	0.637229	0.0506972		0.435598
C22:6n-3		1.34617	1.93096	1.45231	2.01563	1.42566	2.14167	1.49485	2.10386	1.72443	1.94056	1.75761	0.305562		2.53555	2.21779	2.24054	2.04678	1.86238	1.57472	1.70068	1.99804	2.06916	2.06023	2.03059	0.275428		0.0502459
Total PUFA n-3		2.5102	3.99406	2.74558	4.69901	3.16096	4.42343	3.57157	4.84215	3.71567	4.24109	3.79037	0.799812		4.46766	4.03124	4.05248	3.77209	3.55756	3.25833	3.81793	3.94532	3.98533	4.09064	3.89786	0.326675		0.698631
C18:2n-6		17.6176	18.4387	17.6185	21.1357	19.3114	19.6755	19.7659	20.1495	20.1631	20.6766	19.4552	1.21327		19.9264	20.6477	19.4083	19.6877	19.26	26.0147	25.2241	23.0646	24.146	22.6863	22.0066	2.54782		0.0104275
C18:3n-6		0.477019	0.456937	0.455095	0.409133	0.431596	0.493585	0.485358	0.453477	0.533489	0.471449	0.466714	0.0343378		0.65	0.505896	0.458868	0.484484	0.66	0.47	0.587051	0.551726	0.605039	0.561331	0.55344	0.0726159		0.00309234
C20:2n-6		1.14169	1.04472	1.04856	0.889978	1.03296	1.08785	0.98735	0.83019	1.03338	1.0316	1.01283	0.0911693		0.660598	0.734542	0.665325	0.649468	0.97	0.65	0.907579	0.840511	0.832434	0.769115	0.767957	0.115887		5.4034e-05
C20:3n-6		0.754268	0.963412	0.706966	1.17127	1.0512	0.957577	0.618329	0.925809	0.941688	0.936321	0.902684	0.165085		1.268	1.34261	1.31196	1.29522	1.31634	1.13202	1.16225	1.2576	1.23607	1.25437	1.25764	0.0670736		6.14079e-06
C20:4n-6		3.68169	3.56326	3.8989	4.74982	4.46487	3.87026	3.32657	3.53602	3.49571	3.56989	3.8157	0.455323		3.33	3.96772	3.99855	4.12897	3.66	2.87	3.43828	3.44488	3.22934	3.53413	3.56019	0.388639		0.193829
C22:4n-6		0.496466	0.452278	0.512381	0.420842	0.476361	0.535235	0.355856	0.374433	0.38409	0.419409	0.442735	0.0616362		0.30953	0.371736	0.375124	0.457341	0.597117	0.31175	0.447385	0.3538	0.360948	0.344684	0.392942	0.0869226		0.156773
Total PUFA n-6		24.1688	24.9193	24.2404	28.7768	26.7684	26.62	25.5393	26.2695	26.5514	27.1052	26.0959	1.41505		26.1445	27.5702	26.2181	26.7031	26.4635	31.4485	31.7667	29.5131	30.4099	29.1499	28.5387	2.19702		0.00845575
D5D (C20:4n-6/C20:3n-6)		4.88115	3.69858	5.51498	4.05526	4.2474	4.04172	5.37993	3.81939	3.71218	3.81267	4.31633	0.689813		2.62618	2.95523	3.04776	3.18785	2.78044	2.53528	2.95829	2.73924	2.61259	2.81747	2.82603	0.209225		3.81825e-06
D6D (C20:3n-6/C18:2n-6)		0.0428132	0.0522495	0.0401263	0.0554168	0.0544342	0.0486685	0.0312827	0.0459469	0.0467037	0.0452842	0.0462926	0.00720647		0.0636345	0.0650248	0.067598	0.0657885	0.0683456	0.0435148	0.0460771	0.0545252	0.0511914	0.0552918	0.0580992	0.00918062		0.00497392
SCD 1(C18:1/C18:0)		3.57821	3.5611	3.58914	3.38313	3.71602	3.36163	3.78082	3.55196	3.93515	4.06869	3.65259	0.225775		3.47927	3.25008	3.11517	3.21407	3.42823	4.20871	3.652	3.57462	4.17526	3.5374	3.56348	0.372066		0.525514

## Sheet: Data for Table 3
			Fatty acids
			C14:0	C15:0	C16:0	C17:0	C18:0	C20:0	C22:0	C24:0		C14:1	C15:1	C16:1	C17:1	C18:1	C20:1	C22:1	C24:1		C18:3n-3	C20:5n-3	C22:5n-3	C22:6n-3		C18:2n-6	C18:3n-6	C20:2n-6	C20:3n-6	C20:4n-6	C22:4n-6		D5D (C20:4n-6/C20:3n-6)	D6D (C20:3n-6/C18:2n-6)	SCD1(C18:1/C18:0)
	Fasting glucose	r	-0.494	-0.375	0.383	-0.28	0.31	-0.503	-0.626	-0.536		-0.28	0.083	0.261	-0.083	0.486	-0.286	-0.662	-0.677		-0.451	0.543	-0.037	0.802		-0.274	0.122	-0.287	0.401	0.128	-0.18		0.037	0.418	-0.322
		p	0.147	0.285	0.275	0.432	0.383	0.138	0.053	0.11		0.433	0.82	0.466	0.82	0.154	0.424	0.037	0.031		0.191	0.105	0.92	0.005		0.444	0.738	0.422	0.25	0.724	0.619		0.92	0.23	0.364
	Fasting insulin	r	0.45	-0.718	0.648	-0.681	0.794	-0.646	-0.369	0.675		0.205	-0.716	0.261	-0.379	0.539	-0.794	-0.517	-0.025		-0.456	0.468	-0.48	0.164		-0.83	-0.224	0.067	0.709	0.821	0.529		0.638	0.756	-0.818
		p	0.192	0.019	0.043	0.03	0.006	0.044	0.295	0.032		0.57	0.02	0.467	0.28	0.108	0.006	0.126	0.946		0.185	0.172	0.16	0.651		0.003	0.533	0.854	0.022	0.004	0.116		0.047	0.011	0.004
	HOMA-IR	r	-0.164	-0.644	0.685	-0.571	0.697	-0.8	-0.789	-0.144		-0.267	-0.275	0.176	-0.294	0.648	-0.685	-0.888	-0.657		-0.608	0.693	-0.328	0.782		-0.612	-0.176	-0.401	0.685	0.535	0.024		0.419	0.75	-0.733
		p	0.65	0.044	0.029	0.084	0.025	0.005	0.007	0.692		0.456	0.441	0.627	0.41	0.043	0.029	0.001	0.039		0.062	0.026	0.354	0.008		0.06	0.627	0.25	0.029	0.111	0.947		0.228	0.012	0.016
